# Supplementary material for: Knowledge of companion animals’ practitioners on stem-cell based therapies in a clinical context: a questionnaire-based survey in Portugal
Source: BMC Vet Res. 2025 Jul 24;21:487. doi: 10.1186/s12917-025-04872-z (PMC12288361; doi:10.1186/s12917-025-04872-z)
Supplement: Supplementary file 1 — Supplementary Material 1 [file 12917_2025_4872_MOESM1_ESM.zip]

Archive with 6 entries (5 files):
- 12917_2025_4872_MOESM1_ESM/
- 12917_2025_4872_MOESM1_ESM/12917_2025_4872_MOESM1_ESM.pdf
- 12917_2025_4872_MOESM1_ESM/12917_2025_4872_MOESM2_ESM.xlsx
- 12917_2025_4872_MOESM1_ESM/12917_2025_4872_MOESM3_ESM.docx
- 12917_2025_4872_MOESM1_ESM/12917_2025_4872_MOESM4_ESM.docx
- 12917_2025_4872_MOESM1_ESM/12917_2025_4872_MOESM5_ESM.docx
