# Supplementary material for: Knowledge of companion animals’ practitioners on stem-cell based therapies in a clinical context: a questionnaire-based survey in Portugal
Source: BMC Vet Res. 2025 Jul 24;21:487. doi: 10.1186/s12917-025-04872-z (PMC12288361; doi:10.1186/s12917-025-04872-z)
Supplement: Supplementary file 1 — Supplementary Material 1 [file 12917_2025_4872_MOESM1_ESM.zip › 12917_2025_4872_MOESM1_ESM/12917_2025_4872_MOESM2_ESM.xlsx]

## Sheet: Folha1
Supplementary File 2:
Statistical overview of processed raw data considering the participants knowledge of Stem cells (SCs)
Academic degree	Definition of SCs		Possibility of immunogenic reaction			Ability to differentiate into other cells types		Immunomodulatory capacity			Possibility of preserving SCs			Therapeutic application		Use in clinical cases		Use in chronic or refractory conditions		Acceptance of clinical use of SC by the veterinarians
	No	Yes	Differenciated	Undifferenciated	Don't know	Don't know	Yes	No	Yes	Don't know	No	Don't know	Yes	No	Yes	No	Yes	No	Yes	No	Don't know	Yes
Bachelor	18	107	3	112	10	10	115	0	56	69	3	8	114	73	52	117	8	91	34	8	58	59
Master	7	133	2	136	2	2	138	4	84	52	2	9	129	82	58	125	15	106	34	12	66	62
PhD	0	10	0	10	0	0	10	0	7	3	0	0	10	1	9	7	3	4	6	3	1	6
Total	25	250	5	258	12	12	263	4	147	124	5	17	253	156	119	249	26	201	74	23	125	127
